# Supplementary material for: Sonocatalytic hydrogen/hole-combined therapy for anti-biofilm and infected diabetic wound healing
Source: Natl Sci Rev. 2023 Mar 6;10(5):nwad063. doi: 10.1093/nsr/nwad063 (PMC10089581; doi:10.1093/nsr/nwad063)
Supplement: nwad063_Supplemental_Files [file nwad063_supplemental_files.zip]

Archive with 2 entries (2 files):
- Supplementary data.pdf
- Teaser text.docx
